# Supplementary material for: Acute thalamic connectivity precedes chronic post-concussive symptoms in mild traumatic brain injury
Source: Brain. 2023 Feb 22;146(8):3484–99. doi: 10.1093/brain/awad056 (PMC10393415; doi:10.1093/brain/awad056)
Supplement: awad056_Supplementary_Data [file awad056_supplementary_data.zip]

Archive with 2 entries (2 files):
- brain-2022-01916-File010.pdf
- brain-2022-01916-File011.pdf
